# Supplementary material for: Myocardial Structural and Biological Anomalies Induced by High Fat Diet in Psammomys obesus Gerbils
Source: PLoS One. 2016 Feb 3;11(2):e0148117. doi: 10.1371/journal.pone.0148117 (PMC4740502; doi:10.1371/journal.pone.0148117)
Supplement: S1 File — (XLS) [file pone.0148117.s001.xls]

## Sheet: Biochemical parameters
			HFD	N= 10
			Base
	N°	Gluc mmol/l	Gluc (g/l)	CH(mm/l)	CH(g/l)	Try(mmol/l)	Try(g/l)	LDL(mmol/l)	LDL( g/l)	HDL(mmol/l)	HDL(g/l)	CPK(U/L)
	1	2.55	0.459	1.65	0.63855	1.18	0.75	0.49	0.18963	0.96	0.37152	274
	2	3.56	0.6408	1.55	0.59985	0.35	0.30625	0.4	0.1548	1.06	0.41022	681
	3	2.85	0.513	1.95	0.75465	0.92	0.805	0.46	0.17802	1.13	0.43731	253
	4	5.55	0.999	1.82	0.70434	1.61	0.85	0.16	0.06192	1.14	0.44118	1023
	5	3.57	0.6426	1.33	0.51471	0.83	0.72625	0.23	0.08901	0.74	0.28638	281
	6	3.49	0.6282	2.07	0.80109	1.16	0.55	0.39	0.15093	1.16	0.44892	282
	7	3.81	0.6858	2.35	0.90945	1.26	0.85	0.49	0.18963	1.36	0.52632	275
	8	3.39	0.6102	1.79	0.69273	0.89	0.77875	0.33	0.12771	1.09	0.42183	647
	9	3.93	0.7074	1.97	0.76239	0.63	0.55125	0.37	0.14319	1.31	0.50697	551
	10	2.41	0.4338	1.86	0.71982	1.14	0.9975	0.44	0.17028	1.01	0.39087	193
	M	3.511	0.63198	1.834	0.709758	0.997	0.7165	0.376	0.145512	1.096	0.424152	446
	Ecart	0.88293	0.158927	0.28387	0.109858	0.353398	0.197446	0.109565	0.0424016	0.175322	0.0678496	269.523
	SEM	0.220733	0.0397319	0.0709675	0.0274644	0.0883494	0.0493615	0.0273912	0.0106004	0.0438305	0.0169624	67.3808
			Control	Témoin à t0		N=10
			Base
	N°	Gluc mmol/l	Gluc (g/l)	CH(mm/l)	CH(g/l)	Try(mmol/l)	Try(g/l)	LDL(mmol/l)	LDL( g/l)	HDL(mmol/l)	HDL(g/l)	CPK(U/L)
	1	3.4	0.612	1.32	0.51084	0.27	0.66	0.34	0.13158	0.9	0.3483	220
	2	4.19	0.7542	0.78	0.30186	0.49	0.42875	0.13	0.05031	0.48	0.18576	280
	3	2.79	0.5022	1.18	0.45666	0.66	0.5775	0.21	0.08127	0.77	0.29799	329
	4	3.14	0.5652	1.16	0.44892	0.31	0.78	0.26	0.10062	0.85	0.32895	455
	5	2.6	0.468	1.3	0.5031	0.49	0.42875	0.31	0.11997	0.91	0.35217	437
	6	3.6	0.648	1.34	0.51858	0.46	0.4025	0.21	0.08127	1.05	0.40635	252
	7	2.7	0.486	3.29	1.27323	0.9	0.7875	0.98	0.37926	0.21	0.08127	306
	8	2.3	0.414	1.12	0.43344	0.57	0.49875	0.07	0.02709	0.85	0.32895	335
	9	4.97	0.8946	1.72	0.66564	0.83	0.72625	0.3	0.1161	1.9	0.7353	277
	10	4.97	0.8946	1.72	0.66564	0.83	0.72625	0.3	0.1161	1.9	0.7353	277
	Moyenne	3.466	0.62388	1.493	0.577791	0.581	0.601625	0.311	0.120357	0.982	0.380034	316.8
	Ecartype	0.96206	0.173171	0.689542	0.266853	0.219467	0.15327	0.249998	0.0967491	0.540551	0.209193	76.1837
	SEM	0.320687	0.0577236	0.229847	0.0889509	0.0731555	0.05109	0.0833326	0.0322497	0.180184	0.0697311	25.3946
			HFD		Exp à tf	N=10
			End-point
	N°	Gluc	Gluc (g/l)	CH	CH(g/l)	Try	Try(g/l)	LDL	LDL( g/l)	HDL	HDL	CPK(U/L)		Glucose	Triglycerides
	1	1.99	1.45	4.05	1.56735	0.71	0.62125	1.78	0.68886	1.72	0.66564	538	C	1.45	0.62125
	2	2.75	0.495	21.19	8.20053	1.04	0.91	16.78	6.49386	3.52	1.36224	270	C	0.495	0.91
	3	4.67	0.8406	2.54	0.98298	0.9	0.7875	13.2	5.1084	1.83	0.70821	2088	C	0.8406	0.7875
	4	4.25	0.765	3.14	1.21518	0.44	0.385	1.52	0.58824	1.05	0.40635	281	C	0.765	0.385
	5	2.73	0.4914	6.39	2.47293	1.47	1.28625	3	1.161	2.99	1.15713	1123	C	0.4914	1.28625
	6	3.11	0.5598	2.02	0.78174	0.42	0.3675	0.55	0.21285	1.25	0.48375	329	C	0.5598	0.3675
	7	3.92	0.7056	36.8	14.2416	4.95	4.33125	30.38	11.7571	3.69	1.42803	459	C	0.7056	4.33125
	8	2.51	0.4518	4.17	1.61379	1.08	0.945	1.3	0.5031	2.43	0.94041	292	C	0.4518	0.945
	9	3.41	0.6138	37.74	14.6054	0.51	0.44625	35.4	13.6998	5.02	1.94274	485	C	0.6138	0.44625
	10	3.79	0.6822	5.83	2.25621	0.53	0.46375	2.61	1.01007	3.19	1.23453	1780	C	0.6822	0.46375
	Moyenne	3.313	0.70552	12.387	4.79377	1.205	1.05437	10.652	4.12232	2.669	1.0329	764.5
	Ecartype	0.84446	0.29074	14.229	5.50664	1.35877	1.18892	12.9981	5.03025	1.24565	0.482065	668.779
	SEM	0.243775	0.0839293	4.10757	1.58963	0.392242	0.343212	3.75222	1.45211	0.359587	0.13916	193.06
	p		Control
			End-point				Témoin à tf	N = 10
	N°	Gluc	Gluc (g/l)	CH	CH(g/l)	Try	Try(g/l)	LDL	LDL( g/l)	HDL	HDL	CPK(U/L)
	1	8.03	0.36	2.05	0.79335	0.76	0.665	0.34	0.13158	1.45	0.56115	421	HFD	0.36	0.665
	2	3.53	0.6354	2.88	1.11456	0.97	0.84875	0.74	0.28638	1.74	0.67338	446	HFD	0.6354	0.84875
	3	3.65	0.657	1.77	0.68499	0.56	0.49	0.31	0.11997	1.29	0.49923	325	HFD	0.657	0.49
	4	6.81	0.34	1.93	0.74691	0.54	0.4725	0.14	0.05418	1.22	0.47214	296	HFD	0.34	0.4725
	5	4.36	0.7848	2.08	0.80496	0.63	0.55125	0.1	0.0387	0.42	0.16254	688	HFD	0.7848	0.55125
	6	3.02	0.5436	1.95	0.75465	0.64	0.56	0.64	0.24768	0.99	0.38313	529	HFD	0.5436	0.56
	7	2.48	0.4464	1.32	0.51084	0.27	0.23625	0.34	0.13158	0.9	0.3483	220	HFD	0.4464	0.23625
	8	4.19	0.7542	0.78	0.30186	0.49	0.42875	0.13	0.05031	0.48	0.18576	280	HFD	0.7542	0.42875
	9	3.14	0.5652	1.16	0.44892	0.31	0.27125	0.26	0.10062	0.85	0.32895	455	HFD	0.5652	0.27125
	10	2.79	0.5022	1.18	0.45666	0.66	0.5775	0.21	0.08127	0.77	0.29799	329	HFD	0.5022	0.5775
	Moyenne	4.2	0.55888	1.71	0.66177	0.583	0.510125	0.321	0.124227	1.011	0.391257	398.9
	Ecartype	1.81722	0.152123	0.608404	0.235452	0.204399	0.178849	0.214033	0.0828307	0.418156	0.161826	138.819
	SEM	0.812686	0.0680314	0.272087	0.105298	0.0914099	0.0799837	0.0957183	0.037043	0.187005	0.072371	62.0818

## Sheet: Feuil1
					0
					0
